# Supplementary material for: Evaluation of Subclinical Cancer Therapy-Related Cardiac Dysfunction in Patients Undergoing Hematopoietic Stem Cell Transplantation: An Echocardiography Study
Source: Cancers (Basel). 2024 Nov 12;16(22):3808. doi: 10.3390/cancers16223808 (PMC11592334; doi:10.3390/cancers16223808)
Supplement: Supplementary file 1 [file cancers-16-03808-s001.zip]

Archive with 1 entries (1 files):
- cancers-3249473-supplementary.pdf
